# Supplementary material for: A fiery heart: case report of perimyocarditis in a patient with eosinophilic granulomatosis with polyangiitis
Source: Eur Heart J Case Rep. 2024 Aug 13;8(9):ytae414. doi: 10.1093/ehjcr/ytae414 (PMC11483628; doi:10.1093/ehjcr/ytae414)
Supplement: ytae414_Supplementary_Data [file ytae414_Supplementary_Data.zip]

Archive with 2 entries (2 files):
- EGPA Perimyocarditis_Supplementary.pdf
- Video S1.mp4
